# Supplementary material for: Integration of Chemoinformatics and Multi-Omics Analysis Defines ECT2 as a Potential Target for Cancer Drug Therapy
Source: Biology (Basel). 2023 Apr 18;12(4):613. doi: 10.3390/biology12040613 (PMC10135641; doi:10.3390/biology12040613)
Supplement: Supplementary file 1 [file biology-12-00613-s001.zip]

Archive with 1 entries (1 files):
- biology-2262811-supplementary.pdf
